# Supplementary material for: German Real-World Experience of Patients with Diverse Features of Acute Intermittent Porphyria Treated with Givosiran
Source: J Clin Med. 2024 Nov 11;13(22):6779. doi: 10.3390/jcm13226779 (PMC11594983; doi:10.3390/jcm13226779)
Supplement: Supplementary file 1 [file jcm-13-06779-s001.zip]

Archive with 1 entries (1 files):
- jcm-3216289-supplementary.pdf
